# Supplementary material for: Uric Acid Induces Hepatocytes Ferroptosis Through HIF-2α/DMT1-Mediated Iron Overload
Source: Int J Mol Sci. 2026 Mar 20;27(6):2833. doi: 10.3390/ijms27062833 (PMC13026954; doi:10.3390/ijms27062833)
Supplement: Supplementary file 1 [file ijms-27-02833-s001.zip]

Archive with 1 entries (1 files):
- ijms-4187862-supplementary.pdf
